# Supplementary material for: Impact of Glycemic Control After Reperfusion on the Incidence of Acute Kidney Injury Following Living Donor Liver Transplantation: A Propensity Score-Matched Analysis
Source: Medicina (Kaunas). 2025 Jul 23;61(8):1325. doi: 10.3390/medicina61081325 (PMC12387770; doi:10.3390/medicina61081325)
Supplement: Supplementary file 1 [file medicina-61-01325-s001.zip]

Archive with 1 entries (1 files):
- medicina-3756298-supplementary.pdf
